# Supplementary material for: Trichlorido(1,3-dimethyl-2,3-di­hydro-1H-imidazol-2-yl­idene-κC 2)aluminium(III)
Source: Acta Crystallogr Sect E Struct Rep Online. 2013 Jul 6;69(Pt 8):m441–2. doi: 10.1107/S1600536813018254 (PMC3793683; doi:10.1107/S1600536813018254)
Supplement: Supplementary file 1 [file e-69-0m441-sup1.cif]

##############################################################################
#                                                                            #
# This CIF contains the data in a paper accepted for publication in          #
# Acta Crystallographica Section E. It conforms to the requirements of       #
# Notes for Authors for Acta Crystallographica Section E, and has been       #
# peer reviewed under the auspices of the IUCr Commission on Journals.       #
#                                                                            #
# Full details of the Crystallographic Information File format               #
# are given in the paper "The Crystallographic Information File (CIF):       #
# a New Standard Archive File for Crystallography" by S. R. Hall, F. H.      #
# Allen and I. D. Brown [Acta Cryst. (1991), A47, 655-685].                  #
#                                                                            #
# The current version of the core CIF dictionary is obtainable from          #
# ftp://ftp.iucr.org/pub/cif_core.dic.                                       #
#                                                                            #
# Software is freely available for graphical display of the structure(s)     #
# in this CIF. For information consult the CIF software page                 #
# http://www.iucr.org/resources/cif/software.                                #
#                                                                            #
# This file may be used for bona fide research purposes within the           #
# scientific community so long as proper attribution is given to the journal # 
# article from which it was obtained.                                        #
#                                                                            #
##############################################################################
data_I
_audit_creation_method     SHELXL-97
_chemical_name_systematic
;\
Trichlorido(1,3-dimethyl-2,3-dihydro-1<i>H</i>-imidazol-2-ylidene-\
\k<i>C</i>^2^)aluminium(III)
;
_chemical_name_common     ?
_chemical_formula_moiety     'C5 H8 Al Cl3 N2'
_chemical_formula_sum     'C5 H8 Al Cl3 N2'
_chemical_formula_iupac     '[Al (C5 H8 N2) Cl3]'
_chemical_formula_weight     229.46
_chemical_melting_point     ?
_symmetry_cell_setting     orthorhombic
_symmetry_space_group_name_H-M     'P n m a'
_symmetry_space_group_name_Hall     '-P 2ac 2n'
loop_
    _symmetry_equiv_pos_as_xyz
    'x, y, z'
    '-x+1/2, -y, z+1/2'
    '-x, y+1/2, -z'
    'x+1/2, -y+1/2, -z+1/2'
    '-x, -y, -z'
    'x-1/2, y, -z-1/2'
    'x, -y-1/2, z'
    '-x-1/2, y-1/2, z-1/2'
_cell_length_a     8.9075(7)
_cell_length_b     7.3903(6)
_cell_length_c     15.3253(12)
_cell_angle_alpha     90.00
_cell_angle_beta     90.00
_cell_angle_gamma     90.00
_cell_volume     1008.85(14)
_cell_formula_units_Z     4
_cell_measurement_reflns_used     4672
_cell_measurement_theta_min     2.65
_cell_measurement_theta_max     28.27
_cell_measurement_temperature     296(2)
_exptl_crystal_description     block
_exptl_crystal_colour     colourless
_exptl_crystal_size_max     0.40
_exptl_crystal_size_mid     0.38
_exptl_crystal_size_min     0.20
_exptl_crystal_density_diffrn     1.511
_exptl_crystal_density_meas     ?
_exptl_crystal_density_method     'not measured'
_exptl_crystal_F_000     464
_exptl_absorpt_coefficient_mu     0.938
_exptl_absorpt_correction_type     multi-scan
_exptl_absorpt_process_details     '(<i>SADABS</i>; Bruker, 2007)'
_exptl_absorpt_correction_T_min     0.7055
_exptl_absorpt_correction_T_max     0.8347
_exptl_special_details     ?
_diffrn_ambient_temperature     296(2)
_diffrn_radiation_type     MoK\a
_diffrn_radiation_wavelength     0.71073
_diffrn_radiation_source     'fine-focus sealed tube'
_diffrn_radiation_monochromator     graphite
_diffrn_measurement_device_type     'Bruker SMART APEXII'
_diffrn_measurement_method     'phi and omega scans'
_diffrn_detector_area_resol_mean     8.333
_diffrn_reflns_number     5094
_diffrn_reflns_av_R_equivalents     0.0222
_diffrn_reflns_av_sigmaI/netI     0.0186
_diffrn_reflns_theta_min     2.64
_diffrn_reflns_theta_max     26.00
_diffrn_reflns_theta_full     26.00
_diffrn_measured_fraction_theta_max     0.998
_diffrn_measured_fraction_theta_full     0.998
_diffrn_reflns_limit_h_min     -7
_diffrn_reflns_limit_h_max     10
_diffrn_reflns_limit_k_min     -9
_diffrn_reflns_limit_k_max     9
_diffrn_reflns_limit_l_min     -18
_diffrn_reflns_limit_l_max     17
_diffrn_standards_number     0
_diffrn_standards_interval_count     .
_diffrn_standards_interval_time     .
_diffrn_standards_decay_%     ?
_refine_special_details
;
Refinement of <i>F</i>^2^ against ALL reflections. The weighted <i>R</i>-factor
<i>wR</i> and goodness of fit <i>S</i> are based on <i>F</i>^2^, conventional
<i>R</i>-factors <i>R</i> are based on <i>F</i>, with <i>F</i> set to zero for
negative <i>F</i>^2^. The threshold expression of <i>F</i>^2^ >
\s(<i>F</i>^2^) is used only for calculating <i>R</i>-factors(gt) <i>etc</i>.
and is not relevant to the choice of reflections for refinement.
<i>R</i>-factors based on <i>F</i>^2^ are statistically about twice as large
as those based on <i>F</i>, and <i>R</i>- factors based on ALL data will be
even larger.
;
_reflns_number_total     1062
_reflns_number_gt     968
_reflns_threshold_expression     I>2sigma(I)
_refine_ls_structure_factor_coef     Fsqd
_refine_ls_matrix_type     full
_refine_ls_R_factor_all     0.0361
_refine_ls_R_factor_gt     0.0328
_refine_ls_wR_factor_gt     0.0844
_refine_ls_wR_factor_ref     0.0866
_refine_ls_goodness_of_fit_ref     1.071
_refine_ls_restrained_S_all     1.071
_refine_ls_number_reflns     1062
_refine_ls_number_parameters     66
_refine_ls_number_restraints     0
_refine_ls_hydrogen_treatment     constr
_refine_ls_weighting_scheme     calc
_refine_ls_weighting_details
         'calc w=1/[\s^2^(Fo^2^)+(0.0365P)^2^+0.7006P] where P=(Fo^2^+2Fc^2^)/3'
_atom_sites_solution_hydrogens     geom
_atom_sites_solution_primary     direct
_atom_sites_solution_secondary     difmap
_refine_ls_shift/su_max     0.000
_refine_ls_shift/su_mean     0.000
_refine_diff_density_max     0.399
_refine_diff_density_min     -0.426
_refine_ls_extinction_method     none
_refine_ls_extinction_coef     ?
loop_
    _atom_type_symbol
    _atom_type_description
    _atom_type_scat_dispersion_real
    _atom_type_scat_dispersion_imag
    _atom_type_scat_source
    'C' 'C' 0.0033 0.0016
                         'International Tables Vol C Tables 4.2.6.8 and 6.1.1.4'
    'H' 'H' 0.0000 0.0000
                         'International Tables Vol C Tables 4.2.6.8 and 6.1.1.4'
    'Al' 'Al' 0.0645 0.0514
                         'International Tables Vol C Tables 4.2.6.8 and 6.1.1.4'
    'Cl' 'Cl' 0.1484 0.1585
                         'International Tables Vol C Tables 4.2.6.8 and 6.1.1.4'
    'N' 'N' 0.0061 0.0033
                         'International Tables Vol C Tables 4.2.6.8 and 6.1.1.4'
_computing_data_collection     'APEX2 (Bruker, 2007)'
_computing_cell_refinement     'SAINT (Bruker, 2007)'
_computing_data_reduction     'SAINT (Bruker, 2007)'
_computing_structure_solution     'SHELXS97 (Sheldrick, 2008)'
_computing_structure_refinement     'SHELXL97 (Sheldrick, 2008)'
_computing_molecular_graphics
;
SHELXTL (Sheldrick, 2008) and OLEX2 (Dolomanov <i>et al.</i>,
2009)
;
_computing_publication_material
;
SHELXTL (Sheldrick, 2008) and OLEX2 (Dolomanov <i>et al.</i>,
2009)
;
loop_
    _atom_site_type_symbol
    _atom_site_label
    _atom_site_fract_x
    _atom_site_fract_y
    _atom_site_fract_z
    _atom_site_U_iso_or_equiv
    _atom_site_adp_type
    _atom_site_calc_flag
    _atom_site_refinement_flags
    _atom_site_occupancy
    _atom_site_symmetry_multiplicity
    _atom_site_disorder_assembly
    _atom_site_disorder_group
    Cl Cl1 -0.07057(9) 0.2500 0.44325(6) 0.0726(3) Uani d S 1 2 . .
    Cl Cl2 0.18333(7) 0.01243(9) 0.31551(4) 0.0633(2) Uani d . 1 1 . .
    Al Al1 0.15020(9) 0.2500 0.39170(5) 0.0399(2) Uani d S 1 2 . .
    N N1 0.4590(3) 0.2500 0.46678(15) 0.0428(5) Uani d S 1 2 . .
    N N2 0.3009(3) 0.2500 0.57221(14) 0.0405(5) Uani d S 1 2 . .
    C C1 0.3100(3) 0.2500 0.48390(17) 0.0362(6) Uani d S 1 2 . .
    C C2 0.5401(3) 0.2500 0.5426(2) 0.0546(8) Uani d S 1 2 . .
    H H2 0.6441 0.2500 0.5474 0.066 Uiso calc SR 1 2 . .
    C C3 0.4420(4) 0.2500 0.6082(2) 0.0537(8) Uani d S 1 2 . .
    H H3 0.4649 0.2500 0.6675 0.064 Uiso calc SR 1 2 . .
    C C4 0.5262(4) 0.2500 0.3794(2) 0.0589(8) Uani d S 1 2 . .
    H H4A 0.4611 0.1877 0.3395 0.088 Uiso calc PR 0.50 1 A -1
    H H4B 0.6217 0.1899 0.3813 0.088 Uiso calc PR 0.50 1 A -1
    H H4C 0.5399 0.3725 0.3600 0.088 Uiso calc PR 0.50 1 A -1
    C C5 0.1634(4) 0.2500 0.6240(2) 0.0569(8) Uani d S 1 2 . .
    H H5A 0.0870 0.3169 0.5938 0.085 Uiso calc PR 0.50 1 B -1
    H H5B 0.1825 0.3054 0.6796 0.085 Uiso calc PR 0.50 1 B -1
    H H5C 0.1303 0.1277 0.6327 0.085 Uiso calc PR 0.50 1 B -1
loop_
    _atom_site_aniso_label
    _atom_site_aniso_U_11
    _atom_site_aniso_U_22
    _atom_site_aniso_U_33
    _atom_site_aniso_U_12
    _atom_site_aniso_U_13
    _atom_site_aniso_U_23
    Cl1 0.0355(4) 0.1078(8) 0.0747(6) 0.000 0.0014(4) 0.000
    Cl2 0.0725(4) 0.0603(4) 0.0570(4) 0.0022(3) -0.0091(3) -0.0172(3)
    Al1 0.0347(4) 0.0493(5) 0.0356(4) 0.000 -0.0053(3) 0.000
    N1 0.0334(12) 0.0518(14) 0.0430(12) 0.000 0.0001(10) 0.000
    N2 0.0395(12) 0.0463(13) 0.0357(11) 0.000 -0.0021(9) 0.000
    C1 0.0334(13) 0.0405(14) 0.0348(12) 0.000 -0.0006(10) 0.000
    C2 0.0343(15) 0.071(2) 0.0590(18) 0.000 -0.0129(14) 0.000
    C3 0.0503(17) 0.068(2) 0.0431(15) 0.000 -0.0162(14) 0.000
    C4 0.0402(16) 0.084(2) 0.0524(17) 0.000 0.0116(14) 0.000
    C5 0.0509(18) 0.081(2) 0.0387(15) 0.000 0.0058(13) 0.000
_geom_special_details
;
All e.s.d.'s (except the e.s.d. in the dihedral angle between two l.s. planes)
are estimated using the full covariance matrix. The cell e.s.d.'s are taken
into account individually in the estimation of e.s.d.'s in distances, angles
and torsion angles; correlations between e.s.d.'s in cell parameters are only
used when they are defined by crystal symmetry. An approximate (isotropic)
treatment of cell e.s.d.'s is used for estimating e.s.d.'s involving l.s.
planes.
;
loop_
    _geom_bond_atom_site_label_1
    _geom_bond_atom_site_label_2
    _geom_bond_site_symmetry_2
    _geom_bond_distance
    _geom_bond_publ_flag
    Cl1 Al1 . 2.1193(12) y
    Cl2 Al1 . 2.1290(7) y
    Al1 C1 . 2.006(3) y
    Al1 Cl2 7_565 2.1291(7) y
    N1 C1 . 1.352(3) ?
    N1 C2 . 1.368(4) ?
    N1 C4 . 1.468(4) ?
    N2 C1 . 1.356(3) ?
    N2 C3 . 1.373(4) ?
    N2 C5 . 1.460(4) ?
    C2 C3 . 1.332(5) ?
    C2 H2 . 0.9300 ?
    C3 H3 . 0.9300 ?
    C4 H4A . 0.9600 ?
    C4 H4B . 0.9600 ?
    C4 H4C . 0.9600 ?
    C5 H5A . 0.9600 ?
    C5 H5B . 0.9600 ?
    C5 H5C . 0.9600 ?
loop_
    _geom_angle_atom_site_label_1
    _geom_angle_atom_site_label_2
    _geom_angle_atom_site_label_3
    _geom_angle_site_symmetry_1
    _geom_angle_site_symmetry_3
    _geom_angle
    _geom_angle_publ_flag
    C1 Al1 Cl1 . . 113.32(9) ?
    C1 Al1 Cl2 . . 106.74(5) ?
    Cl1 Al1 Cl2 . . 109.45(3) ?
    C1 Al1 Cl2 . 7_565 106.74(5) ?
    Cl1 Al1 Cl2 . 7_565 109.45(3) ?
    Cl2 Al1 Cl2 . 7_565 111.11(5) ?
    C1 N1 C2 . . 110.7(2) ?
    C1 N1 C4 . . 125.3(2) ?
    C2 N1 C4 . . 124.0(2) ?
    C1 N2 C3 . . 110.3(2) ?
    C1 N2 C5 . . 126.4(2) ?
    C3 N2 C5 . . 123.3(2) ?
    N1 C1 N2 . . 104.6(2) ?
    N1 C1 Al1 . . 124.02(19) ?
    N2 C1 Al1 . . 131.37(19) ?
    C3 C2 N1 . . 107.2(3) ?
    C3 C2 H2 . . 126.4 ?
    N1 C2 H2 . . 126.4 ?
    C2 C3 N2 . . 107.3(3) ?
    C2 C3 H3 . . 126.4 ?
    N2 C3 H3 . . 126.4 ?
    N1 C4 H4A . . 109.5 ?
    N1 C4 H4B . . 109.5 ?
    N1 C4 H4C . . 109.5 ?
    N2 C5 H5A . . 109.5 ?
    N2 C5 H5B . . 109.5 ?
    N2 C5 H5C . . 109.5 ?
loop_
    _geom_torsion_atom_site_label_1
    _geom_torsion_atom_site_label_2
    _geom_torsion_atom_site_label_3
    _geom_torsion_atom_site_label_4
    _geom_torsion_site_symmetry_1
    _geom_torsion_site_symmetry_2
    _geom_torsion_site_symmetry_3
    _geom_torsion_site_symmetry_4
    _geom_torsion
    _geom_torsion_publ_flag
    C2 N1 C1 N2 . . . . 0.0 ?
    C4 N1 C1 N2 . . . . 180.0 ?
    C2 N1 C1 Al1 . . . . 180.0 ?
    C4 N1 C1 Al1 . . . . 0.0 ?
    C3 N2 C1 N1 . . . . 0.0 ?
    C5 N2 C1 N1 . . . . 180.0 ?
    C3 N2 C1 Al1 . . . . 180.0 ?
    C5 N2 C1 Al1 . . . . 0.0 ?
    Cl1 Al1 C1 N1 . . . . 180.0 ?
    Cl2 Al1 C1 N1 . . . . 59.45(4) ?
    Cl2 Al1 C1 N1 7_565 . . . -59.45(4) ?
    Cl1 Al1 C1 N2 . . . . 0.0 ?
    Cl2 Al1 C1 N2 . . . . -120.55(4) ?
    Cl2 Al1 C1 N2 7_565 . . . 120.55(4) ?
    C1 N1 C2 C3 . . . . 0.0 ?
    C4 N1 C2 C3 . . . . 180.0 ?
    N1 C2 C3 N2 . . . . 0.0 ?
    C1 N2 C3 C2 . . . . 0.0 ?
    C5 N2 C3 C2 . . . . 180.0 ?
_iucr_refine_instructions_details
;
TITL A in Pnma
CELL 0.71073 8.9075 7.3903 15.3253 90 90 90
ZERR 4 0.0007 0.0006 0.0012 0 0 0
LATT 1
SYMM 0.5-X,-Y,0.5+Z
SYMM -X,0.5+Y,-Z
SYMM 0.5+X,0.5-Y,0.5-Z
SFAC C H Al Cl N
UNIT 20 32 4 12 8
L.S. 10
PLAN  20
SIZE 0.2 0.38 0.4
TEMP 23
BOND $H
CONF
ACTA
MORE -1
fmap 2
OMIT 0 52
OMIT 1 3 3
REM <HKL>C:/frames/guest/110512_TC_Al/work/a.hkl</HKL>
WGHT    0.036500    0.700600
FVAR       0.20093
CL1   4   -0.070566    0.250000    0.443248    10.50000    0.03547    0.10776 =
         0.07466    0.00000    0.00145    0.00000
CL2   4    0.183326    0.012425    0.315514    11.00000    0.07254    0.06028 =
         0.05700   -0.01721   -0.00906    0.00218
AL1   3    0.150203    0.250000    0.391697    10.50000    0.03471    0.04931 =
         0.03558    0.00000   -0.00532    0.00000
N1    5    0.458963    0.250000    0.466784    10.50000    0.03343    0.05184 =
         0.04298    0.00000    0.00015    0.00000
N2    5    0.300938    0.250000    0.572211    10.50000    0.03951    0.04629 =
         0.03572    0.00000   -0.00213    0.00000
C1    1    0.310011    0.250000    0.483904    10.50000    0.03341    0.04048 =
         0.03477    0.00000   -0.00060    0.00000
C2    1    0.540055    0.250000    0.542627    10.50000    0.03425    0.07065 =
         0.05900    0.00000   -0.01290    0.00000
AFIX  43
H2    2    0.644132    0.250000    0.547449    10.50000   -1.20000
AFIX   0
C3    1    0.442016    0.250000    0.608240    10.50000    0.05026    0.06775 =
         0.04308    0.00000   -0.01618    0.00000
AFIX  43
H3    2    0.464886    0.250000    0.667450    10.50000   -1.20000
AFIX   0
C4    1    0.526236    0.250000    0.379351    10.50000    0.04024    0.08397 =
         0.05239    0.00000    0.01156    0.00000
PART -1
AFIX 137
H4A   2    0.461053    0.187677    0.339534    10.50000   -1.50000
H4B   2    0.621705    0.189858    0.381293    10.50000   -1.50000
H4C   2    0.539949    0.372465    0.360042    10.50000   -1.50000
AFIX   0
PART 0
C5    1    0.163419    0.250000    0.624002    10.50000    0.05086    0.08130 =
         0.03867    0.00000    0.00584    0.00000
PART -1
AFIX 137
H5A   2    0.086988    0.316896    0.593839    10.50000   -1.50000
H5B   2    0.182549    0.305395    0.679560    10.50000   -1.50000
H5C   2    0.130274    0.127709    0.632668    10.50000   -1.50000
HKLF 4
REM  A in Pnma
REM R1 =  0.0328 for    968 Fo > 4sig(Fo)  and  0.0361 for all   1062 data
REM     66 parameters refined using      0 restraints
END
WGHT      0.0365      0.7006
REM Highest difference peak  0.399,  deepest hole -0.426,  1-sigma level  0.061
Q1    1   0.2523  0.0705  0.2928  11.00000  0.05    0.40
Q2    1  -0.0528  0.2500  0.3905  10.50000  0.05    0.26
Q3    1   0.0665  0.2500  0.2957  10.50000  0.05    0.24
Q4    1   0.2913  0.2500  0.3318  10.50000  0.05    0.22
Q5    1   0.1083  0.0694  0.3132  11.00000  0.05    0.20
Q6    1   0.2374  0.2500  0.4477  10.50000  0.05    0.13
Q7    1   0.3687  0.2500  0.5897  10.50000  0.05    0.13
Q8    1   0.4156  0.1913  0.6822  11.00000  0.05    0.12
Q9    1   0.3540  0.2500  0.2445  10.50000  0.05    0.12
Q10   1   0.4057  0.2500  0.2793  10.50000  0.05    0.12
Q11   1   0.2878 -0.0952  0.3650  11.00000  0.05    0.12
Q12   1   0.4029  0.2500  0.6862  10.50000  0.05    0.12
Q13   1  -0.0118  0.0354  0.4621  11.00000  0.05    0.11
Q14   1   0.5679  0.0311  0.5010  11.00000  0.05    0.11
Q15   1   0.2884  0.0502  0.4758  11.00000  0.05    0.11
Q16   1  -0.0167  0.4442  0.5148  11.00000  0.05    0.10
Q17   1   0.4633  0.0904  0.4715  11.00000  0.05    0.10
Q18   1   0.7898  0.0634  0.5039  11.00000  0.05    0.10
Q19   1   0.4879  0.2500  0.4293  10.50000  0.05    0.10
Q20   1   0.3099  0.1792  0.2597  11.00000  0.05    0.10
;
data_global
_journal_date_recd_electronic     2013-06-21
_journal_date_accepted     2013-07-01
_journal_name_full     'Acta Crystallographica, Section E'
_journal_year     2013
_journal_volume     69
_journal_issue      8
_journal_page_first     m441
_journal_page_last     m442
_journal_paper_category     QM
_journal_paper_doi     10.1107/S1600536813018254
_journal_coeditor_code     WM2754
_publ_contact_author_name     'Maxim V. Borzov'
_publ_contact_author_address
;
College of Chemistry, Leshan Normal University, Binhe rd. 778, Leshan 614000,
Sichuan Province, People's Republic of China
;
_publ_contact_author_email     'maxborzov@mail.ru'
_publ_contact_author_fax     '+86(833)2276022'
_publ_contact_author_phone     '+86(182)83336984'
_publ_section_title
;\
Trichlorido(1,3-dimethyl-2,3-dihydro-1<i>H</i>-imidazol-2-ylidene-\
\k<i>C</i>^2^)aluminium(III)
;
loop_
    _publ_author_name
    _publ_author_footnote
    _publ_author_address
    'Tian, Chong'
;
Previous address: Key Laboratory of Synthetic and Natural Chemistry of the
Ministry of Education, College of Chemistry and Material Science,
the North-West University of Xi'an,
Taibai Bei Avenue 229, Xi'an 710069, Shaanxi Province, People's Republic of
 China.
;
;
College of Chemistry, Leshan Normal University, Binhe Rd 778, Leshan 614000,
Sichuan Province, People's Republic of China
;
    'Gao, Xiaofei'
;
Previous address: Key Laboratory of Synthetic and Natural Chemistry of the
Ministry of Education, College of Chemistry and Material Science,
the North-West University of Xi'an,
Taibai Bei Avenue 229, Xi'an 710069, Shaanxi Province, People's Republic of
 China.
;
;
Zhengzhou Research Institute of Comprehensive Utilization of Mineral Resourses
of CAGS, Longhai Rd 328, Zhengzhou 450006, Henan Province,
People's Republic of China
;
    'Chen, Qiao'
;
Previous address: Key Laboratory of Synthetic and Natural Chemistry of the
Ministry of Education, College of Chemistry and Material Science,
the North-West University of Xi'an,
Taibai Bei Avenue 229, Xi'an 710069, Shaanxi Province, People's Republic of
 China.
;
;
College of Chemistry, Leshan Normal University, Binhe Rd 778, Leshan 614000,
Sichuan Province, People's Republic of China
;
    'Nie, Wanli'
;
Previous address: Key Laboratory of Synthetic and Natural Chemistry of the
Ministry of Education, College of Chemistry and Material Science,
the North-West University of Xi'an,
Taibai Bei Avenue 229, Xi'an 710069, Shaanxi Province, People's Republic of
 China.
;
;
College of Chemistry, Leshan Normal University, Binhe Rd 778, Leshan 614000,
Sichuan Province, People's Republic of China
;
    'Borzov, Maxim V.'
;
Previous address: Key Laboratory of Synthetic and Natural Chemistry of the
Ministry of Education, College of Chemistry and Material Science,
the North-West University of Xi'an,
Taibai Bei Avenue 229, Xi'an 710069, Shaanxi Province, People's Republic of
 China.
;
;
College of Chemistry, Leshan Normal University, Binhe Rd 778, Leshan 614000,
Sichuan Province, People's Republic of China
;
