# Supplementary material for: Trichlorido(1,3-dimethyl-2,3-di­hydro-1H-imidazol-2-yl­idene-κC 2)aluminium(III)
Source: Acta Crystallogr Sect E Struct Rep Online. 2013 Jul 6;69(Pt 8):m441–2. doi: 10.1107/S1600536813018254 (PMC3793683; doi:10.1107/S1600536813018254)
Supplement: Supplementary file 2 [file e-69-0m441-Isup2.hkl]

# 
# h,k,l, Fc-squared, Fo-squared, sigma(Fo-squared) and status flag 
# 
data_I
_shelx_title ' A in Pnma' 
_shelx_refln_list_code          4 
_shelx_F_calc_maximum      171.55 
_exptl_crystal_F_000       464.00 
_reflns_d_resolution_high  0.8107 
 
loop_ 
 _symmetry_equiv_pos_as_xyz 
 'x, y, z' 
 '-x+1/2, -y, z+1/2' 
 '-x, y+1/2, -z' 
 'x+1/2, -y+1/2, -z+1/2' 
 '-x, -y, -z' 
 'x-1/2, y, -z-1/2' 
 'x, -y-1/2, z' 
 '-x-1/2, y-1/2, z-1/2' 
 
_cell_length_a     8.9075 
_cell_length_b     7.3903 
_cell_length_c    15.3253 
_cell_angle_alpha  90.000 
_cell_angle_beta   90.000 
_cell_angle_gamma  90.000 
 
_shelx_F_squared_multiplier     1.000 
 
loop_ 
 _refln_index_h 
 _refln_index_k 
 _refln_index_l 
 _refln_F_squared_calc 
 _refln_F_squared_meas 
 _refln_F_squared_sigma 
 _refln_observed_status 
   2   0   0      288.87      352.96     10.16 o 
   4   0   0      417.90      308.62      9.41 o 
   6   0   0     1537.47     1572.57     44.34 o 
   8   0   0     2205.41     2106.84     59.45 o 
  10   0   0      105.32      104.52      5.20 o 
   2   1   0       30.96       46.69      1.14 o 
   4   1   0     2759.33     2787.53     37.30 o 
   6   1   0     1453.37     1578.41     21.41 o 
   8   1   0      796.35      754.73     12.61 o 
  10   1   0      182.26      187.72      5.16 o 
   0   2   0    14947.32    14030.54    389.86 o 
   2   2   0     9201.33     9171.01    137.01 o 
   4   2   0       29.45       18.67      0.87 o 
   6   2   0      335.11      310.23      7.54 o 
   8   2   0       43.67       41.88      2.05 o 
  10   2   0      293.57      289.98      7.05 o 
   2   3   0      386.93      477.56      7.43 o 
   4   3   0      443.21      416.06      5.15 o 
   6   3   0     1189.37     1145.00     18.51 o 
   8   3   0      454.75      460.82      8.18 o 
  10   3   0      134.30      124.29      4.27 o 
   0   4   0    26022.10    24203.59    670.49 o 
   2   4   0      363.12      352.72      5.72 o 
   4   4   0      153.93      148.04      2.52 o 
   6   4   0      708.63      697.37     11.88 o 
   8   4   0      762.49      790.70     16.42 o 
   2   5   0       96.25      102.37      2.22 o 
   4   5   0      711.11      655.24     10.99 o 
   6   5   0      184.91      192.85      5.22 o 
   8   5   0      182.57      181.40      5.22 o 
   0   6   0      462.92      507.86      9.82 o 
   2   6   0      394.50      362.63     13.13 o 
   4   6   0        7.76        7.62      1.09 o 
   6   6   0       12.51       27.63      4.83 o 
   8   6   0        2.29        0.00      1.66 o 
   2   7   0       34.74       35.29      2.08 o 
   4   7   0        4.43        4.32      1.55 o 
   6   7   0      172.08      146.74      4.79 o 
   0   8   0     1060.41     1019.24     29.97 o 
   2   8   0       48.27       52.24      5.45 o 
   4   8   0       11.68       21.60      2.18 o 
   1   0   1       62.93       57.03      1.48 o 
   2   0   1     6612.48     6382.88     99.83 o 
   3   0   1     5224.10     4770.35    161.66 o 
   4   0   1     6002.08     5539.39    198.18 o 
   5   0   1      616.13      623.22     18.08 o 
   6   0   1      225.48      221.73      3.55 o 
   7   0   1       10.33       11.67      1.51 o 
   8   0   1      160.19      153.68      2.87 o 
   9   0   1      160.37      162.29      4.55 o 
  10   0   1        5.02        6.07      1.58 o 
   0   1   1     1101.99     1297.64     37.15 o 
   1   1   1     3976.15     4084.28     50.16 o 
   2   1   1      237.03      245.31      2.82 o 
   3   1   1     1537.18     1566.08     16.01 o 
   4   1   1       95.63       72.46      1.05 o 
   5   1   1     2055.70     1955.64     18.63 o 
   6   1   1       21.28       21.02      0.72 o 
   7   1   1      203.78      215.46      2.72 o 
   8   1   1        0.06        1.87      0.92 o 
   9   1   1       71.18       79.42      1.71 o 
  10   1   1       26.61       27.63      1.44 o 
   1   2   1      574.37      647.86      7.16 o 
   2   2   1     2477.70     2503.19     22.86 o 
   3   2   1        3.83        8.17      1.24 o 
   4   2   1     1375.17     1412.05     12.52 o 
   5   2   1     2436.95     2472.89     23.50 o 
   6   2   1      536.83      535.61      5.89 o 
   7   2   1       52.49       51.66      1.40 o 
   8   2   1       22.19       24.29      1.07 o 
   9   2   1       21.87       24.24      1.24 o 
  10   2   1      114.10      127.10      2.85 o 
   0   3   1        0.42        6.75      0.77 o 
   1   3   1     1024.40     1100.79     11.81 o 
   2   3   1      357.85      414.14      3.98 o 
   3   3   1      438.79      442.43      4.01 o 
   4   3   1       88.59       83.87      1.07 o 
   5   3   1      929.40      893.11      9.44 o 
   6   3   1        2.42        0.90      0.68 o 
   7   3   1       93.53      106.41      1.96 o 
   8   3   1       27.32       19.36      1.24 o 
   9   3   1       46.61       47.25      2.25 o 
  10   3   1       30.75       25.50      1.93 o 
   1   4   1       58.39       47.88      2.30 o 
   2   4   1     1802.71     1767.28     17.49 o 
   3   4   1     1152.61     1111.07     10.41 o 
   4   4   1     1789.17     1778.80     15.54 o 
   5   4   1      122.06      125.48      1.83 o 
   6   4   1       65.71       65.14      1.73 o 
   7   4   1       28.59       28.63      1.88 o 
   8   4   1       62.06       68.39      2.19 o 
   9   4   1       47.29       53.19      2.03 o 
   0   5   1      653.22      710.24     11.11 o 
   1   5   1      697.88      746.62      8.26 o 
   2   5   1       49.29       52.53      1.00 o 
   3   5   1      115.12      117.01      1.84 o 
   4   5   1       49.64       47.34      1.09 o 
   5   5   1      373.39      357.75      5.08 o 
   6   5   1       64.45       53.45      1.73 o 
   7   5   1       90.07       81.57      2.37 o 
   8   5   1        4.31        2.82      1.12 o 
   9   5   1        4.25        7.47      1.64 o 
   1   6   1       26.61       25.60      1.15 o 
   2   6   1      103.96      104.93      1.78 o 
   3   6   1        0.39        0.85      0.72 o 
   4   6   1      137.63      140.93      2.58 o 
   5   6   1      267.59      267.40      4.34 o 
   6   6   1       70.72       73.28      2.27 o 
   7   6   1       40.55       36.87      1.86 o 
   8   6   1        2.56        1.34      1.17 o 
   0   7   1       25.57       27.20      1.59 o 
   1   7   1       77.44       75.63      2.10 o 
   2   7   1       50.22       53.30      1.55 o 
   3   7   1        3.50        2.71      0.95 o 
   4   7   1       10.17        9.40      1.03 o 
   5   7   1       52.71       54.37      2.07 o 
   6   7   1        2.21        1.58      1.20 o 
   7   7   1       12.20       15.07      1.53 o 
   1   8   1        0.82        3.94      1.23 o 
   2   8   1      113.64      120.09      2.81 o 
   3   8   1       63.14       72.01      2.25 o 
   4   8   1       95.53      107.16      2.78 o 
   5   8   1        7.20        6.51      1.32 o 
   0   9   1       58.59       66.47      3.06 o 
   1   9   1       62.84       62.81      2.48 o 
   1   0   2     2947.71     3105.33     98.08 o 
   2   0   2     6615.11     6661.24    105.05 o 
   3   0   2     1998.28     2191.94     33.50 o 
   4   0   2       32.29       51.16      1.29 o 
   5   0   2     3455.32     3328.77     44.53 o 
   6   0   2      788.03      729.30     10.20 o 
   7   0   2      324.99      332.52      5.12 o 
   8   0   2       71.23       69.61      2.19 o 
   9   0   2       89.10       92.95      4.60 o 
  10   0   2       75.42       68.86      4.21 o 
   1   1   2     2100.55     2199.01     22.04 o 
   2   1   2     2097.86     2169.81     21.62 o 
   3   1   2      779.61      765.81      7.80 o 
   4   1   2      123.97       97.54      1.56 o 
   5   1   2      136.52      133.99      1.77 o 
   6   1   2      621.87      637.82      6.83 o 
   7   1   2       61.27       59.34      1.41 o 
   8   1   2       75.39       74.73      1.57 o 
   9   1   2      138.67      139.39      2.89 o 
  10   1   2      102.85      100.46      2.65 o 
   0   2   2    29429.50    23744.18    676.91 o 
   1   2   2     5819.69     5988.36     72.16 o 
   2   2   2      191.96      209.59      2.54 o 
   3   2   2        1.54        3.21      0.34 o 
   4   2   2        2.21        1.49      0.46 o 
   5   2   2      323.47      322.39      3.70 o 
   6   2   2      125.66      135.66      1.96 o 
   7   2   2      337.11      340.67      4.27 o 
   8   2   2      904.61      868.86     11.17 o 
   9   2   2      487.91      507.67      6.94 o 
  10   2   2        2.52        2.70      1.16 o 
   1   3   2      919.81      902.54      9.94 o 
   2   3   2      240.07      226.95      2.45 o 
   3   3   2      170.84      157.27      1.74 o 
   4   3   2      332.90      311.28      3.46 o 
   5   3   2      200.23      192.26      2.25 o 
   6   3   2      197.28      197.04      2.58 o 
   7   3   2        9.29       12.53      1.01 o 
   8   3   2       45.09       42.30      2.28 o 
   9   3   2       62.96       71.04      1.94 o 
  10   3   2       37.30       47.80      1.94 o 
   0   4   2      310.00      330.12     50.16 o 
   1   4   2     1304.68     1253.49     11.76 o 
   2   4   2     1054.19     1021.65     10.24 o 
   3   4   2      191.98      200.02      2.18 o 
   4   4   2       10.02       14.93      0.66 o 
   5   4   2     1152.35     1143.22     12.67 o 
   6   4   2      191.81      187.48      3.39 o 
   7   4   2      142.15      156.29      3.00 o 
   8   4   2       19.89       20.67      1.23 o 
   9   4   2       32.29       32.28      1.65 o 
   1   5   2      521.43      524.92      5.48 o 
   2   5   2      360.15      366.15      4.43 o 
   3   5   2      481.61      487.72      5.76 o 
   4   5   2       20.19       20.10      0.97 o 
   5   5   2        0.41        1.41      0.66 o 
   6   5   2      203.48      182.04      2.70 o 
   7   5   2        3.06        1.89      0.95 o 
   8   5   2       12.08       13.76      1.38 o 
   9   5   2       35.73       34.49      1.86 o 
   0   6   2     1713.10     1670.56     22.01 o 
   1   6   2      209.97      202.69      3.07 o 
   2   6   2       49.66       46.47      1.20 o 
   3   6   2       16.62       15.68      0.89 o 
   4   6   2        0.18        1.82      0.88 o 
   5   6   2       36.53       33.30      1.42 o 
   6   6   2       45.54       50.68      1.70 o 
   7   6   2       44.77       49.05      2.02 o 
   8   6   2      122.63      130.42      3.21 o 
   1   7   2       32.06       26.40      0.90 o 
   2   7   2        0.89        0.99      0.87 o 
   3   7   2        7.57        9.09      1.08 o 
   4   7   2       40.71       40.43      1.57 o 
   5   7   2       24.65       21.89      1.51 o 
   6   7   2        9.23        9.98      1.30 o 
   0   8   2       11.53       12.39      1.66 o 
   1   8   2      101.83      105.11      3.00 o 
   2   8   2       23.92       22.68      1.36 o 
   3   8   2        1.85        3.17      1.10 o 
   4   8   2        1.39        4.27      1.24 o 
   5   8   2       67.71       77.51      2.52 o 
   1   9   2       21.95       24.03      2.10 o 
   1   0   3     2572.90     2889.46     37.54 o 
   2   0   3      742.14      777.81     10.26 o 
   3   0   3    13353.02    12555.21    232.61 o 
   4   0   3      800.84      874.30     11.99 o 
   5   0   3     3615.31     3712.00     49.60 o 
   6   0   3      565.31      550.10      7.88 o 
   7   0   3       86.52       85.55      2.00 o 
   8   0   3      130.65      135.94      3.14 o 
   9   0   3      133.91      134.29      7.18 o 
  10   0   3      133.70      131.03      5.70 o 
   0   1   3     2050.03     2015.80     26.26 o 
   1   1   3      731.27      768.54      9.73 o 
   2   1   3     1308.23     1417.00     14.22 o 
   3   1   3      803.87      847.49      8.66 o 
   4   1   3      418.74      392.52      4.27 o 
   5   1   3       39.19       41.44      0.86 o 
   6   1   3       26.43       25.01      1.24 o 
   7   1   3        0.13        0.79      0.53 o 
   8   1   3        6.86        6.53      0.94 o 
   9   1   3        0.33        0.08      1.01 o 
  10   1   3       96.97       90.46      2.69 o 
   1   2   3      662.60      621.98      6.82 o 
   2   2   3      364.61      387.59      4.08 o 
   3   2   3      708.58      718.00      7.36 o 
   4   2   3     3369.21     3358.82     36.27 o 
   5   2   3      224.27      215.66      2.86 o 
   6   2   3       46.29       50.35      1.30 o 
   7   2   3      251.29      257.41      3.50 o 
   8   2   3      105.51      111.18      2.30 o 
   9   2   3        7.90       10.19      1.00 o 
  10   2   3       35.20       42.50      1.89 o 
   0   3   3     1849.38     1937.24     25.28 o 
   2   3   3      166.34      154.31      1.99 o 
   3   3   3      532.40      536.34      6.13 o 
   4   3   3      296.99      265.00      3.04 o 
   5   3   3        0.89        1.01      0.54 o 
   6   3   3        1.72        1.03      0.78 o 
   7   3   3       33.26       24.88      1.21 o 
   8   3   3       11.46        9.31      1.02 o 
   9   3   3        7.18        2.12      1.01 o 
  10   3   3       50.49       51.17      1.77 o 
   1   4   3      749.68      784.13      7.40 o 
   2   4   3       13.45       15.59      0.54 o 
   3   4   3     3006.07     2922.84     31.70 o 
   4   4   3      212.04      226.41      2.95 o 
   5   4   3     1160.04     1159.32     12.87 o 
   6   4   3      192.37      186.49      2.73 o 
   7   4   3       20.37       22.22      1.17 o 
   8   4   3       42.36       44.73      1.63 o 
   9   4   3       67.39       77.20      2.10 o 
   0   5   3      115.64      110.64      2.40 o 
   1   5   3      287.25      301.75      3.44 o 
   2   5   3      155.14      161.57      2.27 o 
   3   5   3       35.37       36.17      1.25 o 
   4   5   3      117.30      119.99      1.93 o 
   5   5   3       48.53       41.96      1.35 o 
   6   5   3        1.73        0.27      0.76 o 
   7   5   3        6.50        0.90      0.94 o 
   8   5   3        5.20        1.15      1.04 o 
   9   5   3        0.44        0.00      1.17 o 
   1   6   3       18.89       16.07      0.96 o 
   2   6   3      119.12      117.61      2.10 o 
   3   6   3       89.55       95.41      1.87 o 
   4   6   3      300.36      311.62      4.42 o 
   5   6   3       33.99       40.31      1.50 o 
   6   6   3        6.53        8.12      1.06 o 
   7   6   3       23.13       24.87      1.62 o 
   8   6   3       12.34       17.89      2.29 o 
   0   7   3      195.78      197.90     10.45 o 
   1   7   3       42.51       41.68      1.24 o 
   2   7   3        1.57        0.77      0.72 o 
   3   7   3       45.51       38.95      1.63 o 
   4   7   3       33.28       35.31      1.60 o 
   5   7   3        0.01        0.00      1.16 o 
   6   7   3       14.24       13.89      1.41 o 
   1   8   3       60.73       63.51      1.91 o 
   2   8   3        5.25        3.53      1.11 o 
   3   8   3      177.34      183.79      3.71 o 
   4   8   3       11.58       12.87      1.42 o 
   0   9   3        0.08        1.24      2.23 o 
   0   0   4     4459.20     4196.96     79.70 o 
   1   0   4    11360.05    11377.96    218.87 o 
   2   0   4       53.22       45.44      0.94 o 
   3   0   4       28.28       36.01      4.58 o 
   4   0   4      699.56      743.29     12.00 o 
   5   0   4        2.26        3.48      0.61 o 
   6   0   4      557.12      583.85      8.31 o 
   7   0   4      337.13      342.29      6.19 o 
   8   0   4       50.53       44.81      2.97 o 
   9   0   4      841.11      838.61     24.03 o 
  10   0   4       70.14       68.96      2.96 o 
   1   1   4     3066.66     3015.70     31.86 o 
   2   1   4     2808.68     2822.01     30.13 o 
   3   1   4       41.84       36.44      0.75 o 
   4   1   4      456.19      512.08      5.02 o 
   5   1   4      162.58      120.06      1.66 o 
   6   1   4       22.50       32.06      1.31 o 
   7   1   4      212.54      205.97      3.23 o 
   8   1   4      305.44      290.83      4.25 o 
   9   1   4       81.38       84.74      2.18 o 
  10   1   4        0.41        1.46      1.20 o 
   0   2   4     1075.40     1055.30     11.42 o 
   1   2   4     4042.37     4075.94     43.56 o 
   2   2   4       10.66        8.21      0.43 o 
   3   2   4     1004.03     1012.48     10.32 o 
   4   2   4      310.67      325.54      3.60 o 
   5   2   4     1535.05     1509.82     15.34 o 
   6   2   4      211.67      185.67      2.70 o 
   7   2   4      727.89      690.67     12.33 o 
   8   2   4       67.87       81.45      1.94 o 
   9   2   4       52.71       53.49      1.73 o 
  10   2   4       46.52       50.09      2.14 o 
   1   3   4     1620.77     1659.02     16.53 o 
   2   3   4     1340.55     1287.04     13.03 o 
   3   3   4      443.79      476.75      5.09 o 
   4   3   4      397.43      405.81      4.79 o 
   5   3   4        0.29        0.00      0.64 o 
   6   3   4        5.73        5.51      0.73 o 
   7   3   4      135.89      130.67      3.28 o 
   8   3   4      190.46      180.73      3.13 o 
   9   3   4       62.52       57.96      1.88 o 
  10   3   4        0.65        0.00      1.07 o 
   0   4   4      663.01      640.21      8.66 o 
   1   4   4     2176.68     2146.32     23.11 o 
   2   4   4       67.44       68.75      1.15 o 
   3   4   4       48.16       45.86      1.11 o 
   4   4   4      241.61      232.93      3.39 o 
   5   4   4        1.71        3.95      0.81 o 
   6   4   4      206.65      200.36      3.15 o 
   7   4   4      128.99      138.18      3.46 o 
   8   4   4       18.00       15.75      1.20 o 
   9   4   4      298.34      320.62      4.94 o 
   1   5   4      105.48       96.33      2.01 o 
   2   5   4      327.46      327.23      4.44 o 
   3   5   4       21.94       19.82      0.84 o 
   4   5   4       86.45       91.67      1.71 o 
   5   5   4      111.09       96.80      1.96 o 
   6   5   4       11.01       12.47      0.90 o 
   7   5   4       10.27       14.02      1.01 o 
   8   5   4       83.71       91.89      2.24 o 
   0   6   4       55.92       62.63      2.03 o 
   1   6   4      456.43      425.17      5.00 o 
   2   6   4        1.24        1.51      0.71 o 
   3   6   4       40.52       44.84      1.73 o 
   4   6   4       54.39       60.37      1.59 o 
   5   6   4      158.26      175.41      2.95 o 
   6   6   4       21.12       19.26      1.26 o 
   7   6   4      115.98      135.49      2.80 o 
   1   7   4      105.47      106.47      2.03 o 
   2   7   4      138.23      130.29      2.38 o 
   3   7   4      137.08      138.84      2.51 o 
   4   7   4       60.28       61.10      2.06 o 
   5   7   4       22.23       15.64      1.32 o 
   6   7   4        0.16        0.00      1.00 o 
   0   8   4       50.45       55.69      2.50 o 
   1   8   4       82.05       83.79      2.55 o 
   2   8   4        6.17        7.17      1.11 o 
   3   8   4       12.36       11.91      1.24 o 
   4   8   4       21.37       20.69      1.48 o 
   1   0   5       51.95       47.63      0.74 o 
   2   0   5     5729.62     5615.98     73.11 o 
   3   0   5      310.52      327.32      4.65 o 
   4   0   5      824.03      935.03     17.87 o 
   5   0   5     1281.68     1269.16     17.30 o 
   6   0   5      695.45      679.32      9.61 o 
   7   0   5      366.43      352.59      7.78 o 
   8   0   5       77.13       72.13      2.85 o 
   9   0   5       16.44       18.30      1.90 o 
  10   0   5       92.62      112.45      3.74 o 
   0   1   5      854.76      849.71      8.90 o 
   1   1   5      589.65      522.58      4.60 o 
   2   1   5      566.52      554.47      6.15 o 
   3   1   5       26.15       26.36      1.22 o 
   4   1   5       75.39       67.04      0.99 o 
   5   1   5      733.81      766.97      8.84 o 
   6   1   5      519.40      534.28      6.36 o 
   7   1   5        0.06        0.53      0.69 o 
   8   1   5      224.75      219.08      3.47 o 
   9   1   5       69.36       69.53      2.06 o 
  10   1   5        6.77        9.21      1.42 o 
   1   2   5     2190.16     2302.51     21.48 o 
   2   2   5      165.14      161.13      2.07 o 
   3   2   5     6359.36     6129.41     65.26 o 
   4   2   5     4138.25     4250.91     45.41 o 
   5   2   5      701.63      688.69      7.84 o 
   6   2   5       93.59       76.84      1.62 o 
   7   2   5       61.57       58.50      1.49 o 
   8   2   5        5.60        3.43      0.94 o 
   9   2   5      190.27      188.61      3.67 o 
  10   2   5        2.11        1.46      1.27 o 
   0   3   5      397.59      432.97      4.95 o 
   1   3   5     1313.07     1398.69     13.18 o 
   2   3   5      275.23      284.31      3.16 o 
   3   3   5        1.13        4.16      0.50 o 
   4   3   5       22.24       29.38      1.34 o 
   5   3   5      632.98      601.98      6.96 o 
   6   3   5      235.63      229.49      3.19 o 
   7   3   5       37.84       24.86      1.23 o 
   8   3   5      130.59      117.55      2.47 o 
   9   3   5       15.95       25.23      1.29 o 
   1   4   5        1.70        0.99      0.37 o 
   2   4   5     1369.68     1324.59     14.49 o 
   3   4   5       51.15       46.81      1.16 o 
   4   4   5       77.83       83.82      1.56 o 
   5   4   5      374.82      371.38      5.01 o 
   6   4   5      211.14      211.35      3.33 o 
   7   4   5      158.72      146.24      2.76 o 
   8   4   5       42.70       39.81      1.61 o 
   9   4   5        7.10        4.72      1.15 o 
   0   5   5       26.71       23.50      1.03 o 
   1   5   5        1.34        0.49      0.61 o 
   2   5   5      104.75       99.50      1.87 o 
   3   5   5       47.38       43.99      1.23 o 
   4   5   5        1.90        0.21      0.64 o 
   5   5   5       96.79      104.57      2.13 o 
   6   5   5       88.97       85.78      1.97 o 
   7   5   5       13.44        6.12      0.93 o 
   8   5   5       27.99       33.31      1.75 o 
   1   6   5      247.96      246.64      3.44 o 
   2   6   5        0.31        0.00      0.66 o 
   3   6   5      803.59      801.52     10.09 o 
   4   6   5      387.09      402.86      5.52 o 
   5   6   5      108.03      109.82      2.25 o 
   6   6   5        4.27        6.30      2.66 o 
   7   6   5       18.25       19.30      1.31 o 
   0   7   5       12.79       15.20      2.72 o 
   1   7   5      262.08      259.37      4.18 o 
   2   7   5        7.45        9.25      0.92 o 
   3   7   5        0.85        2.21      0.80 o 
   4   7   5        0.55        1.46      0.86 o 
   5   7   5       88.02       89.29      2.49 o 
   6   7   5        7.38        6.78      1.17 o 
   1   8   5        0.36        0.00      0.84 o 
   2   8   5       68.01       68.17      2.40 o 
   3   8   5        0.06        0.00      1.06 o 
   4   8   5        0.27        0.38      1.08 o 
   0   0   6      334.42      361.18      7.17 o 
   1   0   6     1393.03     1643.74     17.05 o 
   2   0   6     1652.52     1762.92     20.53 o 
   3   0   6      288.31      231.59      3.41 o 
   4   0   6       70.27       70.94      1.88 o 
   5   0   6       42.75       64.02      2.19 o 
   6   0   6      523.19      576.39     17.09 o 
   7   0   6      619.98      570.90     11.89 o 
   8   0   6       61.85       83.52      3.06 o 
   9   0   6        1.01        5.57      1.58 o 
  10   0   6       63.27       73.89      5.94 o 
   1   1   6      546.57      557.05      4.35 o 
   2   1   6        0.19        0.19      0.33 o 
   3   1   6      286.11      263.62      2.95 o 
   4   1   6      256.30      231.92      2.71 o 
   5   1   6        7.82        4.92      0.77 o 
   6   1   6      174.67      163.18      2.45 o 
   7   1   6      338.24      342.87      4.39 o 
   8   1   6      150.62      144.90      3.50 o 
   9   1   6        0.43        0.26      0.98 o 
  10   1   6       31.19       33.13      1.60 o 
   0   2   6     8581.47     8632.85    130.51 o 
   1   2   6     2217.86     2127.50     18.73 o 
   2   2   6      755.19      720.01      7.99 o 
   3   2   6       54.95       81.36      1.38 o 
   4   2   6      304.69      289.31      3.58 o 
   5   2   6      580.54      612.21      7.05 o 
   6   2   6      250.85      265.43      8.19 o 
   7   2   6        1.54        0.73      0.77 o 
   8   2   6      201.62      209.84      3.14 o 
   9   2   6      137.08      134.80      2.96 o 
  10   2   6        8.45        9.57      1.51 o 
   1   3   6        6.68        7.62      0.63 o 
   2   3   6       71.36       82.83      1.48 o 
   3   3   6      672.44      642.81      7.29 o 
   4   3   6      314.26      319.05      3.97 o 
   5   3   6       90.02       79.71      1.58 o 
   6   3   6       63.32       66.68      1.52 o 
   7   3   6      146.66      145.59      2.46 o 
   8   3   6      103.19      106.48      2.31 o 
   9   3   6        2.12        0.00      0.96 o 
   0   4   6       95.75       73.65      2.18 o 
   1   4   6      172.82      175.23      2.17 o 
   2   4   6      438.57      451.61      5.74 o 
   3   4   6      102.35       86.83      1.57 o 
   4   4   6       21.22       20.61      0.86 o 
   5   4   6       44.27       48.25      1.31 o 
   6   4   6      164.64      173.36      3.10 o 
   7   4   6      223.27      221.45      3.17 o 
   8   4   6       40.22       50.96      1.80 o 
   9   4   6        0.22        0.03      1.02 o 
   1   5   6       23.98       20.15      0.83 o 
   2   5   6        0.12        1.18      0.56 o 
   3   5   6        1.78        2.88      0.73 o 
   4   5   6       11.76       15.72      0.88 o 
   5   5   6       23.44       20.57      0.97 o 
   6   5   6       54.24       40.76      1.49 o 
   7   5   6       81.22       86.53      1.85 o 
   8   5   6       33.22       38.23      1.72 o 
   0   6   6      928.57      909.68     17.19 o 
   1   6   6      244.04      232.88      3.36 o 
   2   6   6      129.96      115.65      5.85 o 
   3   6   6        8.19        9.24      0.94 o 
   4   6   6       43.02       44.48      1.90 o 
   5   6   6      127.39      137.08      2.53 o 
   6   6   6       65.69       68.32      1.82 o 
   7   6   6        0.02        0.38      0.92 o 
   1   7   6       24.92       27.27      1.72 o 
   2   7   6       40.80       45.05      1.60 o 
   3   7   6      148.23      146.66      2.64 o 
   4   7   6       51.86       49.01      1.60 o 
   5   7   6       27.17       28.17      1.33 o 
   6   7   6        1.89        2.54      1.23 o 
   0   8   6       16.85       18.38      1.78 o 
   1   8   6        3.91        3.15      0.89 o 
   2   8   6       23.82       27.96      1.39 o 
   3   8   6        1.07        0.89      1.05 o 
   1   0   7      965.11     1004.46     11.35 o 
   2   0   7      198.46      233.55      3.02 o 
   3   0   7       49.48       74.59      1.92 o 
   4   0   7     4070.72     4183.98     65.34 o 
   5   0   7       29.33       38.33      5.45 o 
   6   0   7        0.06        0.99      1.24 o 
   7   0   7      229.26      231.99      5.77 o 
   8   0   7      129.63      129.11      3.94 o 
   9   0   7       17.04       16.82      1.73 o 
  10   0   7       19.95       27.56      2.08 o 
   0   1   7      149.14      183.95      2.18 o 
   1   1   7       95.54       75.95      0.89 o 
   2   1   7      169.91      165.04      1.66 o 
   3   1   7      639.18      648.40      7.29 o 
   4   1   7      136.98      147.93      2.10 o 
   5   1   7       67.73       55.05      1.32 o 
   6   1   7      421.28      450.03      6.11 o 
   7   1   7        3.21        6.97      1.10 o 
   8   1   7      282.39      263.06      4.48 o 
   9   1   7       28.98       34.60      1.63 o 
  10   1   7       22.09       23.39      1.57 o 
   1   2   7      191.67      197.40      1.80 o 
   2   2   7     7945.99     7767.95     84.37 o 
   3   2   7      616.43      616.04      6.98 o 
   4   2   7      424.90      405.21      4.82 o 
   5   2   7      425.85      412.35      5.01 o 
   6   2   7      668.55      640.08      7.47 o 
   7   2   7       41.41       48.26      1.42 o 
   8   2   7      279.75      274.32      4.72 o 
   9   2   7        9.35       14.44      1.40 o 
   0   3   7       64.93       67.10      1.54 o 
   1   3   7      271.30      272.83      2.82 o 
   2   3   7      288.51      277.67      3.72 o 
   3   3   7      186.35      170.98      2.40 o 
   4   3   7      124.74      128.13      2.01 o 
   5   3   7       11.36       15.68      0.93 o 
   6   3   7      393.03      382.34      4.82 o 
   7   3   7       26.48       21.96      1.20 o 
   8   3   7       99.94      108.64      2.64 o 
   9   3   7       31.26       33.32      2.19 o 
   1   4   7      138.60      148.19      1.93 o 
   2   4   7       48.04       49.82      1.18 o 
   3   4   7        6.55        5.42      0.66 o 
   4   4   7     1170.32     1148.39     12.81 o 
   5   4   7        8.95       13.42      0.89 o 
   6   4   7        2.21        4.66      0.82 o 
   7   4   7       57.38       56.34      2.16 o 
   8   4   7       60.42       53.95      1.77 o 
   0   5   7       68.90       72.23      4.83 o 
   1   5   7       13.62       15.14      0.75 o 
   2   5   7        0.00        0.53      0.58 o 
   3   5   7      115.73      130.61      2.12 o 
   4   5   7       47.30       44.20      1.30 o 
   5   5   7       16.99       12.54      0.89 o 
   6   5   7       35.84       40.77      1.36 o 
   7   5   7        1.52        0.81      1.00 o 
   8   5   7      100.73       82.19      2.22 o 
   1   6   7        7.54        7.49      0.94 o 
   2   6   7      996.64      971.62     11.63 o 
   3   6   7       33.43       30.35      1.37 o 
   4   6   7      132.27      146.00      2.41 o 
   5   6   7       29.60       30.24      1.53 o 
   6   6   7       91.13       91.44      2.17 o 
   7   6   7        1.64        3.55      0.96 o 
   0   7   7       77.04       79.94      2.85 o 
   1   7   7       52.24       58.21      1.73 o 
   2   7   7       52.92       54.29      1.72 o 
   3   7   7        1.35        0.77      0.88 o 
   4   7   7       24.72       28.37      1.38 o 
   5   7   7        1.11        0.00      0.88 o 
   1   8   7        1.14        0.91      1.25 o 
   2   8   7        2.60        0.75      0.92 o 
   3   8   7        1.63        1.94      1.00 o 
   0   0   8     3133.44     3183.75     62.29 o 
   1   0   8       60.85       89.49      1.34 o 
   2   0   8      459.06      484.89      5.29 o 
   3   0   8        0.02        4.05      0.58 o 
   4   0   8       48.89       60.49      1.88 o 
   5   0   8      303.14      304.58      7.06 o 
   6   0   8       38.54       38.79      2.97 o 
   7   0   8      179.19      194.87      5.07 o 
   8   0   8      550.47      545.86     13.87 o 
   9   0   8        5.83        9.46      1.55 o 
   1   1   8      294.10      318.68      2.53 o 
   2   1   8     1391.31     1428.34     10.74 o 
   3   1   8      508.60      489.23      5.63 o 
   4   1   8       26.72       23.22      0.84 o 
   5   1   8      113.65      113.86      1.92 o 
   6   1   8        1.40        0.72      0.99 o 
   7   1   8       62.91       70.38      2.04 o 
   8   1   8       22.82       22.75      1.38 o 
   9   1   8        7.96       10.59      1.20 o 
   0   2   8     3181.87     3124.65     36.28 o 
   1   2   8       63.95       38.57      0.71 o 
   2   2   8     1983.50     1970.80     21.04 o 
   3   2   8        1.14        0.82      0.51 o 
   4   2   8      157.81      170.24      2.77 o 
   5   2   8      628.97      654.36      7.57 o 
   6   2   8     1588.79     1596.55     17.57 o 
   7   2   8       34.10       25.75      1.40 o 
   8   2   8       12.33       12.18      1.28 o 
   9   2   8        4.06        3.60      1.15 o 
   1   3   8      121.70      140.14      1.89 o 
   2   3   8     1261.55     1281.79     14.07 o 
   3   3   8      184.18      194.78      2.69 o 
   4   3   8       66.18       63.23      1.42 o 
   5   3   8       22.24       17.45      0.89 o 
   6   3   8       18.23       12.01      1.05 o 
   7   3   8       49.13       56.52      1.56 o 
   8   3   8       21.58       17.19      1.26 o 
   9   3   8        5.33        4.46      1.46 o 
   0   4   8      842.22      836.75     11.23 o 
   1   4   8       23.59       28.74      0.82 o 
   2   4   8      155.64      150.53      2.26 o 
   3   4   8        1.68        2.48      0.65 o 
   4   4   8       22.57       22.44      0.96 o 
   5   4   8      115.98      117.41      2.44 o 
   6   4   8        5.17        4.88      0.82 o 
   7   4   8       90.85       94.09      1.99 o 
   8   4   8      180.54      191.66      3.45 o 
   1   5   8      110.08      102.36      1.74 o 
   2   5   8       59.29       57.72      1.25 o 
   3   5   8      205.38      202.75      2.86 o 
   4   5   8       37.87       33.18      1.90 o 
   5   5   8       49.34       49.73      1.45 o 
   6   5   8       11.59       10.76      0.93 o 
   7   5   8        7.80        4.44      1.08 o 
   0   6   8      535.44      531.11     10.64 o 
   1   6   8       32.11       31.86      1.43 o 
   2   6   8      232.13      228.83      3.38 o 
   3   6   8        0.04        0.65      0.82 o 
   4   6   8       33.45       36.61      1.23 o 
   5   6   8      127.02      121.39      2.42 o 
   6   6   8      208.15      233.02      3.78 o 
   1   7   8       19.02       20.65      1.22 o 
   2   7   8      163.49      169.33      3.17 o 
   3   7   8       14.19       16.56      1.15 o 
   4   7   8       65.36       62.46      1.96 o 
   5   7   8        0.77        0.23      0.92 o 
   0   8   8       25.72       25.94      2.35 o 
   1   8   8        9.23        8.91      1.09 o 
   2   8   8       12.56       12.73      1.20 o 
   1   0   9      359.40      338.38      4.10 o 
   2   0   9     2490.39     2653.20     27.54 o 
   3   0   9       84.94       76.66      1.96 o 
   4   0   9     1381.46     1337.37     20.19 o 
   5   0   9        0.23        0.68      1.49 o 
   6   0   9      516.30      468.76     10.06 o 
   7   0   9      621.88      617.12     12.95 o 
   8   0   9       37.40       46.53      2.43 o 
   9   0   9       21.56       29.66      2.18 o 
   0   1   9       87.39      104.27      1.73 o 
   1   1   9     1152.48     1068.44      7.96 o 
   2   1   9       13.47       17.21      0.73 o 
   3   1   9      855.48      853.94      9.53 o 
   4   1   9      161.47      149.02      2.27 o 
   5   1   9       35.57       38.46      1.42 o 
   6   1   9        1.85        0.50      1.02 o 
   7   1   9       38.51       32.54      1.57 o 
   8   1   9       10.22        9.80      1.24 o 
   9   1   9        0.65        1.81      1.03 o 
   1   2   9       38.25       38.85      0.75 o 
   2   2   9       54.85       45.82      1.03 o 
   3   2   9     2233.54     2173.29     31.72 o 
   4   2   9      403.69      401.60      4.89 o 
   5   2   9      453.04      467.07      5.62 o 
   6   2   9        3.19        4.89      0.86 o 
   7   2   9      502.01      470.77      7.35 o 
   8   2   9       13.59       16.06      1.35 o 
   9   2   9       11.59       16.74      1.43 o 
   0   3   9      443.07      452.39      6.31 o 
   1   3   9      627.23      617.20      5.99 o 
   2   3   9       54.67       67.71      1.26 o 
   3   3   9      466.85      503.91      5.93 o 
   4   3   9       75.71       72.04      1.64 o 
   5   3   9       40.80       43.56      1.30 o 
   6   3   9       39.63       30.08      1.17 o 
   7   3   9       26.28       20.33      1.28 o 
   8   3   9       42.84       31.35      1.73 o 
   1   4   9       76.36       73.41      1.56 o 
   2   4   9      832.81      840.56      8.64 o 
   3   4   9       15.66       16.16      0.90 o 
   4   4   9      480.17      477.03      5.77 o 
   5   4   9        4.20        7.69      0.81 o 
   6   4   9      215.95      193.32      2.98 o 
   7   4   9      216.88      220.29      3.36 o 
   8   4   9       14.65       20.15      1.33 o 
   0   5   9       30.83       34.88      2.01 o 
   1   5   9      239.89      241.52      3.49 o 
   2   5   9       43.12       38.83      1.16 o 
   3   5   9      123.56      116.01      2.16 o 
   4   5   9       39.12       32.72      1.38 o 
   5   5   9       22.33       17.78      1.11 o 
   6   5   9        6.16        3.48      1.20 o 
   7   5   9       10.94        9.36      1.11 o 
   1   6   9       36.86       33.51      1.42 o 
   2   6   9        2.37        5.56      0.94 o 
   3   6   9      383.68      376.67      4.70 o 
   4   6   9       45.94       41.55      1.48 o 
   5   6   9       69.47       76.24      1.79 o 
   6   6   9        0.15        0.07      0.94 o 
   0   7   9      151.39      143.24      3.98 o 
   1   7   9       61.01       60.01      2.65 o 
   2   7   9       36.68       39.37      1.47 o 
   3   7   9       27.22       30.79      1.46 o 
   4   7   9        7.13        6.90      1.03 o 
   0   0  10      720.27      758.17     16.97 o 
   1   0  10      165.12      139.70      2.81 o 
   2   0  10     1387.78     1374.37     15.64 o 
   3   0  10      129.12      133.07      2.25 o 
   4   0  10      143.83      157.12      3.20 o 
   5   0  10      167.68      164.32      4.37 o 
   6   0  10      637.88      614.39     12.85 o 
   7   0  10       33.90       49.44      3.34 o 
   8   0  10        3.54       11.94      1.98 o 
   9   0  10        1.26        2.24      2.35 o 
   1   1  10      275.13      294.25      2.50 o 
   2   1  10      834.63      838.93      7.85 o 
   3   1  10        1.69        2.26      0.73 o 
   4   1  10        0.65        1.31      0.75 o 
   5   1  10      118.85      103.02      2.06 o 
   6   1  10       16.93       15.92      1.23 o 
   7   1  10       69.75       62.45      2.28 o 
   8   1  10       13.84       13.01      1.68 o 
   9   1  10        0.00        0.00      1.03 o 
   0   2  10      364.02      358.33      5.09 o 
   1   2  10     2345.28     2319.58     21.08 o 
   2   2  10        6.61        3.30      0.57 o 
   3   2  10       15.13       10.08      0.82 o 
   4   2  10      151.74      147.29      2.28 o 
   5   2  10      114.57      128.52      2.37 o 
   6   2  10       76.92       88.02      1.97 o 
   7   2  10      324.27      328.53      5.50 o 
   8   2  10      167.75      164.35      3.42 o 
   9   2  10       54.72       67.73      2.40 o 
   1   3  10       82.05       81.01      1.35 o 
   2   3  10      178.83      183.86      2.34 o 
   3   3  10       21.73       20.42      0.97 o 
   4   3  10       69.39       61.47      2.27 o 
   5   3  10       50.91       48.73      1.37 o 
   6   3  10       60.11       56.47      1.65 o 
   7   3  10       46.90       48.54      1.65 o 
   8   3  10        9.97       11.53      1.34 o 
   0   4  10      339.47      352.21      6.10 o 
   1   4  10       63.73       59.95      1.32 o 
   2   4  10      404.04      384.64      4.29 o 
   3   4  10       49.58       54.00      1.79 o 
   4   4  10       62.82       64.87      1.53 o 
   5   4  10       56.80       52.71      1.44 o 
   6   4  10      213.67      216.01      4.80 o 
   7   4  10       11.74       19.62      1.31 o 
   1   5  10       51.26       52.66      1.47 o 
   2   5  10      324.60      314.72      3.72 o 
   3   5  10        4.61        4.40      0.86 o 
   4   5  10       55.92       50.87      1.71 o 
   5   5  10       62.42       49.57      1.94 o 
   6   5  10        0.41        0.34      0.79 o 
   7   5  10       19.66       17.21      1.38 o 
   0   6  10        5.25        4.72      1.37 o 
   1   6  10      442.83      435.06      6.43 o 
   2   6  10        1.52        1.62      0.94 o 
   3   6  10        8.19        8.69      0.85 o 
   4   6  10       32.05       24.78      1.20 o 
   5   6  10       31.72       35.95      1.44 o 
   1   7  10        1.50        0.60      0.96 o 
   2   7  10        0.15        0.40      0.92 o 
   3   7  10        6.89        7.34      1.07 o 
   1   0  11      255.62      259.80      3.10 o 
   2   0  11      394.23      398.64      4.92 o 
   3   0  11      682.79      691.43      9.08 o 
   4   0  11       61.87       65.91      2.06 o 
   5   0  11      456.45      461.26      9.96 o 
   6   0  11       10.58       17.20      1.90 o 
   7   0  11       77.07       79.26      3.14 o 
   8   0  11       12.99       11.64      1.78 o 
   0   1  11      487.90      494.62      6.47 o 
   1   1  11      222.00      234.76      2.10 o 
   2   1  11      296.21      281.02      2.79 o 
   3   1  11      137.62      163.98      2.11 o 
   4   1  11        3.33        4.51      0.85 o 
   5   1  11       20.94       21.96      1.14 o 
   6   1  11      445.13      428.82      6.71 o 
   7   1  11       15.55       11.21      1.27 o 
   8   1  11       11.62       12.62      1.30 o 
   1   2  11      175.89      176.95      2.51 o 
   2   2  11      132.80      114.87      1.64 o 
   3   2  11      899.74      902.59      9.82 o 
   4   2  11      235.57      229.65      4.03 o 
   5   2  11      229.75      225.93      3.43 o 
   6   2  11      119.20      106.45      2.18 o 
   7   2  11      138.70      138.14      3.08 o 
   8   2  11       44.33       40.14      1.90 o 
   0   3  11       91.95       84.53      1.87 o 
   1   3  11       19.06       22.07      0.81 o 
   2   3  11       50.89       37.87      1.10 o 
   3   3  11       96.74       98.90      1.98 o 
   4   3  11        3.77        6.72      0.78 o 
   5   3  11       26.77       24.97      1.33 o 
   6   3  11      181.71      188.21      3.56 o 
   7   3  11        0.06        0.00      0.96 o 
   8   3  11       20.36       18.54      1.53 o 
   1   4  11      118.36      117.29      1.90 o 
   2   4  11      103.01      111.34      1.87 o 
   3   4  11      291.27      282.61      3.61 o 
   4   4  11       24.03       28.27      1.10 o 
   5   4  11      167.98      161.02      3.57 o 
   6   4  11       15.20       18.39      1.16 o 
   7   4  11       24.09       25.38      1.44 o 
   0   5  11      390.05      373.33      7.90 o 
   1   5  11      136.95      133.44      2.37 o 
   2   5  11      149.12      150.20      2.61 o 
   3   5  11        7.62        8.71      0.83 o 
   4   5  11        2.85        1.49      0.83 o 
   5   5  11        1.23        2.25      0.84 o 
   6   5  11      155.06      143.18      4.04 o 
   1   6  11       19.97       20.85      1.37 o 
   2   6  11       25.17       28.14      1.32 o 
   3   6  11      167.10      176.55      2.98 o 
   4   6  11       12.18       14.54      1.01 o 
   5   6  11       57.95       61.47      1.78 o 
   0   7  11        6.57        6.10      1.37 o 
   1   7  11        2.33        2.62      0.97 o 
   2   7  11        0.35        0.60      0.92 o 
   0   0  12      270.30      279.64      6.04 o 
   1   0  12     3102.59     3015.03     33.82 o 
   2   0  12      313.03      300.89      3.91 o 
   3   0  12        0.07        0.00      1.11 o 
   4   0  12        2.22        4.44      2.56 o 
   5   0  12      270.08      308.09     10.53 o 
   6   0  12        6.27       19.52      3.22 o 
   7   0  12      279.17      277.23      6.94 o 
   8   0  12        2.57        1.03      1.73 o 
   1   1  12       14.37       14.22      0.73 o 
   2   1  12       82.62       82.63      1.46 o 
   3   1  12      155.20      139.79      2.15 o 
   4   1  12      249.94      250.84      3.72 o 
   5   1  12        2.00        0.75      0.84 o 
   6   1  12        4.17        5.27      1.13 o 
   7   1  12      229.57      235.77      4.75 o 
   8   1  12       33.52       30.59      1.75 o 
   0   2  12      775.10      726.78      9.82 o 
   1   2  12        8.47       12.73      0.70 o 
   2   2  12       84.57       87.52      1.48 o 
   3   2  12      238.72      228.90      3.23 o 
   4   2  12       22.46       26.10      1.20 o 
   5   2  12        0.78        0.00      1.09 o 
   6   2  12       37.89       33.96      1.41 o 
   7   2  12       26.38       30.22      1.64 o 
   8   2  12       17.31       32.91      1.75 o 
   1   3  12       35.27       35.78      1.00 o 
   2   3  12       14.66       17.29      0.82 o 
   3   3  12        4.80        5.87      0.69 o 
   4   3  12       74.05       74.29      1.90 o 
   5   3  12       46.07       36.64      1.41 o 
   6   3  12        0.07        0.34      0.89 o 
   7   3  12      155.08      152.89      2.94 o 
   0   4  12       40.98       43.53      1.75 o 
   1   4  12     1224.00     1191.33     14.12 o 
   2   4  12      138.53      141.67      2.22 o 
   3   4  12        1.68        0.88      0.69 o 
   4   4  12        1.35        0.00      0.68 o 
   5   4  12      137.17      154.55      3.01 o 
   6   4  12        4.70        6.58      1.06 o 
   1   5  12        6.00        6.29      0.87 o 
   2   5  12       46.77       45.91      1.45 o 
   3   5  12      124.02      123.27      2.10 o 
   4   5  12      105.24      109.28      2.89 o 
   5   5  12        1.40        0.00      0.84 o 
   0   6  12      144.29      139.20      4.33 o 
   1   6  12        0.27        1.05      0.82 o 
   2   6  12        3.91        2.17      0.90 o 
   3   6  12       24.47       28.59      1.25 o 
   4   6  12        4.13        3.74      0.84 o 
   1   0  13       55.61       76.19      1.56 o 
   2   0  13      740.41      708.45     10.92 o 
   3   0  13     1900.58     1867.68     28.87 o 
   4   0  13        7.83        7.99      1.30 o 
   5   0  13      269.02      262.29     10.77 o 
   6   0  13        0.10        2.02      1.66 o 
   7   0  13       12.24       13.72      1.83 o 
   0   1  13       29.60       22.66      1.01 o 
   1   1  13      113.96      106.02      1.52 o 
   2   1  13      208.54      191.94      2.40 o 
   3   1  13       42.04       32.31      1.08 o 
   4   1  13       27.38       27.69      1.27 o 
   5   1  13      125.56      130.20      2.46 o 
   6   1  13      180.64      196.06      3.86 o 
   7   1  13        3.80        3.50      1.18 o 
   1   2  13       74.13       69.79      1.38 o 
   2   2  13        0.58        1.15      0.74 o 
   3   2  13       57.77       48.02      1.39 o 
   4   2  13      359.86      364.21      8.18 o 
   5   2  13       61.47       52.50      1.64 o 
   6   2  13       36.40       42.42      1.60 o 
   7   2  13       77.74       65.93      2.21 o 
   0   3  13       49.56       49.51      1.81 o 
   1   3  13        0.10        0.00      0.55 o 
   2   3  13      143.63      145.05      2.19 o 
   3   3  13       65.51       60.02      1.51 o 
   4   3  13       12.74        8.13      1.23 o 
   5   3  13       36.20       39.33      2.17 o 
   6   3  13      107.72      116.17      2.97 o 
   7   3  13        3.38        4.47      1.06 o 
   1   4  13       22.31       26.62      1.14 o 
   2   4  13      291.28      294.56      3.83 o 
   3   4  13      752.62      747.67      8.47 o 
   4   4  13       14.17       14.66      1.00 o 
   5   4  13      109.02      107.90      3.04 o 
   6   4  13        0.20        0.00      1.06 o 
   0   5  13       22.78       22.47      1.73 o 
   1   5  13      126.90      125.08      2.40 o 
   2   5  13       35.07       28.63      1.21 o 
   3   5  13        4.81        4.34      0.88 o 
   4   5  13       10.87       14.11      0.92 o 
   5   5  13       54.00       49.71      2.15 o 
   1   6  13        7.98        7.92      2.11 o 
   2   6  13        6.09        6.35      1.43 o 
   3   6  13       18.74       17.74      1.40 o 
   0   0  14     1487.83     1427.32     73.32 o 
   1   0  14        2.59        3.23      0.90 o 
   2   0  14       30.03       26.16      1.43 o 
   3   0  14      174.70      178.34      3.68 o 
   4   0  14       88.89      109.53      3.51 o 
   5   0  14       30.47       32.77      2.36 o 
   6   0  14      220.24      217.59     13.38 o 
   7   0  14        1.63        1.10      1.66 o 
   1   1  14       72.09       76.60      1.44 o 
   2   1  14      241.32      221.68      7.60 o 
   3   1  14        5.44        6.58      0.83 o 
   4   1  14      137.09      140.25      2.73 o 
   5   1  14        1.23        2.10      0.94 o 
   6   1  14       12.91       15.90      1.39 o 
   7   1  14       59.79       73.57      3.25 o 
   0   2  14       13.28        7.51      0.98 o 
   1   2  14      318.82      334.59      4.06 o 
   2   2  14      313.47      308.15      3.91 o 
   3   2  14        6.56        7.47      0.82 o 
   4   2  14       11.76       11.59      0.93 o 
   5   2  14        3.52        1.67      1.08 o 
   6   2  14        8.51       16.97      1.20 o 
   1   3  14        9.46       12.50      0.80 o 
   2   3  14      114.73      112.87      2.06 o 
   3   3  14       18.50       17.98      1.01 o 
   4   3  14       69.13       74.63      1.72 o 
   5   3  14       23.71       28.59      1.23 o 
   6   3  14        9.44        8.32      1.10 o 
   0   4  14      684.03      678.09     10.94 o 
   1   4  14        0.24        0.00      0.75 o 
   2   4  14       16.10       15.53      1.01 o 
   3   4  14       47.22       48.22      1.50 o 
   4   4  14       40.10       42.54      1.47 o 
   5   4  14        5.99        6.82      0.99 o 
   1   5  14       33.71       36.75      1.41 o 
   2   5  14       87.88       90.76      2.03 o 
   3   5  14       40.84       37.46      1.43 o 
   4   5  14       66.96       64.21      1.75 o 
   0   6  14        7.83        7.32      1.37 o 
   1   6  14       33.16       32.06      1.49 o 
   1   0  15       22.74       20.68      2.66 o 
   2   0  15      322.62      314.69      7.18 o 
   3   0  15      118.81      114.41      2.83 o 
   4   0  15      472.87      482.88      8.43 o 
   5   0  15        0.67        0.01      1.42 o 
   6   0  15       10.91        8.21      1.90 o 
   0   1  15       93.18       97.65      2.93 o 
   1   1  15        6.54        6.93      0.76 o 
   2   1  15        1.11        1.63      0.74 o 
   3   1  15      134.64      131.58      2.33 o 
   4   1  15       14.52       16.67      1.10 o 
   5   1  15        2.16        0.00      0.93 o 
   6   1  15        0.48        0.00      1.09 o 
   1   2  15       15.18       11.99      0.77 o 
   2   2  15       79.42       90.67      1.68 o 
   3   2  15      134.09      135.08      2.91 o 
   4   2  15       48.98       48.93      1.43 o 
   5   2  15       21.28       20.41      1.34 o 
   6   2  15       49.90       47.88      1.75 o 
   0   3  15        7.55       10.47      1.23 o 
   1   3  15       58.18       59.59      1.54 o 
   2   3  15        9.38        9.45      0.87 o 
   3   3  15       49.13       40.22      1.58 o 
   4   3  15        5.23        4.84      0.92 o 
   5   3  15        0.32        1.21      0.89 o 
   1   4  15        3.24        1.99      0.94 o 
   2   4  15      168.17      175.33      3.27 o 
   3   4  15       73.94       69.65      1.76 o 
   4   4  15      205.61      215.26      3.41 o 
   0   5  15       53.77       57.50      2.97 o 
   1   5  15        6.76        6.92      0.92 o 
   2   5  15        3.76        2.38      0.90 o 
   0   0  16      517.32      506.52     14.86 o 
   1   0  16      103.69       85.79      6.44 o 
   2   0  16      143.01      139.21      3.74 o 
   3   0  16        2.66        1.37      1.73 o 
   4   0  16        3.34        3.37      1.17 o 
   5   0  16      157.65      167.39      4.99 o 
   1   1  16      116.79      126.53      2.52 o 
   2   1  16        0.64        0.73      1.00 o 
   3   1  16       34.19       32.76      1.48 o 
   4   1  16       10.92        8.33      1.39 o 
   5   1  16        2.99        5.69      1.12 o 
   0   2  16       87.45       99.87      3.72 o 
   1   2  16        1.07        0.26      0.87 o 
   2   2  16       59.97       61.41      2.62 o 
   3   2  16        2.92        4.36      0.80 o 
   4   2  16        0.23        0.00      0.92 o 
   5   2  16       25.78       26.26      1.51 o 
   1   3  16       94.26      103.68      2.07 o 
   2   3  16       19.90       20.24      1.17 o 
   3   3  16       58.76       57.72      1.58 o 
   4   3  16        3.65        4.55      0.95 o 
   0   4  16      188.82      208.76      4.56 o 
   1   4  16       65.78       67.60      1.87 o 
   2   4  16       70.40       69.45      2.35 o 
   3   4  16        0.92        0.91      1.18 o 
   1   0  17      130.39      127.81      5.20 o 
   2   0  17        0.20        0.25      1.73 o 
   3   0  17      159.72      170.22      7.93 o 
   4   0  17        5.82        0.33      1.30 o 
   0   1  17       27.44       37.40      2.97 o 
   1   1  17        9.24        7.35      0.94 o 
   2   1  17       14.29       11.40      1.58 o 
   3   1  17       11.05       12.28      1.31 o 
   4   1  17       37.96       36.59      1.71 o 
   1   2  17        6.34        5.50      0.92 o 
   2   2  17      158.93      152.94      3.41 o 
   3   2  17        8.30        7.38      1.10 o 
   4   2  17      139.97      160.84      3.26 o 
   0   3  17       96.81      105.62      3.84 o 
   1   3  17       13.18       14.73      1.11 o 
   2   3  17       42.16       38.00      1.60 o 
   3   3  17        9.53       12.95      1.39 o 
   0   0  18       29.78       27.99      2.72 o 
   1   0  18       20.47       20.56      2.48 o 
   2   0  18       28.54       27.25      2.97 o 
   3   0  18       27.43       23.03      2.72 o 
   1   1  18       15.27       22.93      1.52 o 
   2   1  18       12.90       10.94      1.31 o 
   3   1  18        3.35        1.65      1.17 o 
   0   2  18      179.01      202.04     14.86 o 
   1   2  18      163.57      164.71      3.70 o 
   2   2  18        3.77        2.25      1.61 o 
                                                 
